# Supplementary material for: A xanthene derivative, DS20060511, attenuates glucose intolerance by inducing skeletal muscle-specific GLUT4 translocation in mice
Source: Commun Biol. 2021 Aug 20;4:994. doi: 10.1038/s42003-021-02491-6 (PMC8379256; doi:10.1038/s42003-021-02491-6)
Supplement: Supplementary file 3 — Supplementary Data 1 [file 42003_2021_2491_MOESM3_ESM.xlsx]

## Sheet: Fig.1b
	Fig. 1b: GLUT4 translocation in vitro
	Left panel
	L6-GLUT4myc myotubes		A: Abs. (450 nm)			A - background			Ratio
			1	2	3	1	2	3	1	2	3
	DS20060511 (μM)	0	0.172	0.167	0.17	0.0815	0.0765	0.0795	1.03	0.97	1
		0.1	0.19	0.196	0.19	0.0995	0.1055	0.0995	1.26	1.33	1.26
		1	0.227	0.241	0.226	0.1365	0.1505	0.1355	1.72	1.9	1.71
		10	0.26	0.27	0.261	0.1695	0.1795	0.1705	2.14	2.27	2.15
	Insulin (nM)	1	0.201	0.196	0.202	0.1105	0.1055	0.1115	1.4	1.33	1.41
		10	0.246	0.236	0.242	0.1555	0.1455	0.1515	1.96	1.84	1.91
		100	0.287	0.285	0.286	0.1965	0.1945	0.1955	2.48	2.46	2.47
	Non-specific background		0.0905
	Total GLUT4myc		0.6515
	Right panel
	3T3-L1-GLUT4myc adipocytes		A: Abs. (450 nm)			A - background			Ratio
			1	2	3	1	2	3	1	2	3
	DS20060511 (μM)	0	0.209	0.199	0.204	0.1255	0.1155	0.1205	1.04	0.96	1
		0.1	0.206	0.211	0.203	0.1225	0.1275	0.1195	1.02	1.06	0.99
		1	0.206	0.201	0.195	0.1225	0.1175	0.1115	1.02	0.98	0.93
		10	0.214	0.209	0.199	0.1305	0.1255	0.1155	1.08	1.04	0.96
	Insulin (nM)	1	0.215	0.218	0.213	0.1315	0.1345	0.1295	1.09	1.12	1.07
		10	0.244	0.254	0.241	0.1605	0.1705	0.1575	1.33	1.41	1.31
		100	0.259	0.272	0.254	0.1755	0.1885	0.1705	1.46	1.56	1.41
	Non-specific background		0.0835
	Total GLUT4myc		1.0205

## Sheet: Fig.1c
	Fig. 1c: 2-DG uptake in vitro
	Left panel
	L6-GLUT4myc myotubes		A: dpm			A - background			Ratio
			1	2	3	1	2	3	1	2	3
	DS20060511 (μM)	0	1269	1388	1306	1164	1283	1201	0.96	1.06	0.99
		0.1	1481	1459	1466	1376	1354	1361	1.13	1.11	1.12
		1	1857	1872	1968	1752	1767	1863	1.44	1.45	1.53
		10	2313	2286	2038	2208	2181	1933	1.82	1.79	1.59
	Insulin (nM)	1	1699	1756	1635	1594	1651	1530	1.31	1.36	1.26
		10	2023	2136	2071	1918	2031	1966	1.58	1.67	1.62
		100	2468	2564	2308	2363	2459	2203	1.94	2.02	1.81
	Non-specific background		112	94	110
	Right panel
	3T3-L1-GLUT4myc adipocytes		A: dpm			A - background			Ratio
			1	2	3	1	2	3	1	2	3
	DS20060511 (μM)	0	1268	1261	1283	772	765	787	1	0.99	1.02
		0.1	1342	1408	1660	846	912	1164	1.09	1.18	1.5
		1	1453	1634	1604	957	1138	1108	1.24	1.47	1.43
		10	1751	1853	1681	1255	1357	1185	1.62	1.75	1.53
	Insulin (nM)	1	9577	10106	10033	9081	9610	9537	11.72	12.41	12.31
		10	10766	10966	10898	10270	10470	10402	13.26	13.52	13.43
		100	11178	11291	9953	10682	10795	9457	13.79	13.94	12.21
	Non-specific background		475	481	532

## Sheet: Fig.2ab
	Fig. 2ab: Blood glucose
	Blood glucose (mg/dL)		#	0 min	15 min	30 min	60 min
	Non-fasted	DS20060511 30 mg/kg	1	129	124	122	105
			2	150	129	111	99
			3	154	163	121	147
			4	134	114	96	93
			5	125	132	134	103
			6	139	166	128	105
			7	194	124	101	80
			8	126	80	95	72
	Overnight fasted	DS20060511 30 mg/kg	1	58	42	52	56
			2	52	50	53	56
			3	52	66	57	57
			4	73	91	60	59
			5	46	49	42	48
			6	54	67	53	50
			7	55	55	55	57
			8	61	63	49	45

## Sheet: Fig.2c
	Fig. 2c: Glucose tolerance test
	Blood glucose (mg/dL)	#	-15 min	0 min	15 min	30 min	60 min	90 min	120 min	AUC
	Vehicle	1	75	98	314	358	242	145	117	469.4
		2	79	116	372	266	188	142	122	427.1
		3	86	115	296	243	172	120	96	374.6
		4	77	86	302	251	167	123	133	379
		5	72	98	302	234	201	142	122	398.8
		6	88	97	331	246	219	150	119	424.5
	DS20060511 1 mg/kg	1	83	104	270	242	171	118	106	365.6
		2	81	104	270	212	217	159	119	400.9
		3	91	115	311	228	165	127	109	376.6
		4	77	92	217	193	153	138	119	334.5
		5	94	106	301	199	199	142	124	389.6
		6	72	89	270	254	230	153	132	418.5
	DS20060511 3 mg/kg	1	82	104	263	228	161	132	105	360.3
		2	84	104	240	164	142	126	122	322.5
		3	94	117	249	233	202	148	129	397.9
		4	79	90	228	181	152	100	129	315.5
		5	67	88	202	158	142	159	118	320.1
		6	77	105	267	204	197	129	127	373.9
	DS20060511 10 mg/kg	1	82	101	197	181	124	110	99	294.4
		2	94	103	196	156	154	123	107	310.3
		3	75	104	212	144	150	124	117	308.6
		4	81	97	203	126	115	107	105	269.6
		5	81	91	169	123	174	112	118	293.8
		6	79	92	187	115	121	111	121	269
	DS20060511 30 mg/kg	1	80	87	188	130	95	125	80	257.5
		2	76	73	134	118	84	68	75	200.3
		3	78	77	156	107	94	84	89	219.4
		4	75	78	142	114	102	84	99	224.9
		5	93	76	132	104	121	105	103	241.4
	Plasma insulin (ng/mL)	#	-15 min	0 min	15 min	30 min	AUC
	Vehicle	1	0.52	0.26	0.68	0.61	0.37
		2	0.61	0.08	1.27	0.35	0.46
		3	0.43	0.14	1.39	0.37	0.48
		4	0.06	0.5	0.98	0.4	0.43
		5	0.21	0.19	0.72	0.28	0.29
		6	1.05	0.21	1.49	0.4	0.61
	DS20060511 1 mg/kg	1	0.32	0.22	0.63	0.3	0.29
		2	0.73	0.34	1.04	0.44	0.49
		3	0.33	0.21	0.78	0.25	0.32
		4	0.67	0.13	0.43	0.34	0.27
		5	0.86	0.24	0.85	0.42	0.43
		6	0.25	0.22	0.65	0.33	0.29
	DS20060511 3 mg/kg	1	0.53	0.22	0.51	0.28	0.28
		2	0.95	0.38	0.58	0.3	0.4
		3	0.25	0.4	0.65	0.37	0.34
		4	0.52	0.18	0.53	0.39	0.29
		5	1.02	0.11	0.58	0.3	0.34
		6	0.27	0.42	0.58	0.26	0.31
	DS20060511 10 mg/kg	1	0.33	0.3	0.51	0.35	0.29
		2	0.44	0.32	0.5	0.28	0.3
		3	0.41	0.26	0.54	0.43	0.3
		4	0.32	0.56	0.4	0.35	0.32
		5	0.84	0.47	0.68	0.31	0.43
		6	0.36	0.55	0.68	0.46	0.41
	DS20060511 30 mg/kg	1	0.21	0.14	0.46	0.24	0.21
		2	0.32	0.19	0.58	0.58	0.3
		3	0.1	0.71	0.48	0.32	0.35
		4	0.32	0.21	0.34	0.34	0.22
		5	0.93	0.17	0.58	0.29	0.34

## Sheet: Fig.2d
	Fig. 2d: 2-DG uptake in vivo
				weight (mg)	dillute (μl/mg)		volume (μl)		count (dpm)		dpm/mg			ratio
					HClO4	Ba/Zn	Total	2DG	Total	2DG	Total	2DG	2DGP
	Soleus	Vehicle	1	5.8	15	5	30	160	249	177	124.5	83	41.5	1.11
			2	6	15	5	30	160	204	169	102	79.2	22.8	0.61
			3	6.6	15	5	30	160	260	175	130	82	48	1.28
		DS20060511 30 mg/kg	1	6.6	15	5	30	160	572	214	286	100.3	185.7	4.96
			2	5.4	15	5	30	160	459	169	229.5	79.2	150.3	4.02
			3	6	15	5	30	160	402	183	201	85.8	115.2	3.08
	Gastro.	Vehicle	1	33.6	5	5	80	160	1057	353	66.1	55.2	10.9	0.86
			2	42	5	5	80	160	1212	401	75.8	62.7	13.1	1.04
			3	39.8	5	5	80	160	1114	357	69.6	55.8	13.8	1.1
		DS20060511 30 mg/kg	1	34.6	5	5	80	160	1890	405	118.1	63.3	54.8	4.35
			2	38.4	5	5	80	160	1397	366	87.3	57.2	30.1	2.39
			3	36	5	5	80	160	1924	390	120.3	60.9	59.3	4.7
	Heart	Vehicle	1	44.8	5	5	60	160	1299	402	108.3	62.8	45.4	1.04
			2	39.6	5	5	60	160	1349	399	112.4	62.3	50.1	1.15
			3	48.6	5	5	60	160	1238	435	103.2	68	35.2	0.81
		DS20060511 30 mg/kg	1	42	5	5	60	160	1218	398	101.5	62.2	39.3	0.9
			2	41.2	5	5	60	160	1277	423	106.4	66.1	40.3	0.93
			3	49.4	5	5	60	160	1201	382	100.1	59.7	40.4	0.93
	WAT	Vehicle	1	106.6	2	5	60	200	1669	786	55.6	39.3	16.3	1.2
			2	99.1	2	5	60	200	1126	547	37.5	27.4	10.2	0.75
			3	74.6	2	5	60	200	1698	846	56.6	42.3	14.3	1.05
		DS20060511 30 mg/kg	1	94.5	2	5	60	200	1450	697	48.3	34.9	13.5	0.99
			2	86.4	2	5	60	200	1799	877	60	43.9	16.1	1.18
			3	137.6	2	5	60	200	1511	734	50.4	36.7	13.7	1

## Sheet: Fig.3a
	Fig. 3a: Glucose tolerance test
	Blood glucose (mg/dL)	#	-15 min	0 min	15 min	30 min	60 min	90 min	120 min
	Wildtype Vehicle	1	51	87	330	311	256	180	124
		2	70	98	349	405	316	260	148
		3	66	98	306	279	215	159	106
		4	58	92	292	301	222	149	140
		5	41	70	270	297	253	175	119
	Wildtype DS20060511 30 mg/kg	1	66	69	133	124	92	71	74
		2	39	44	103	111	64	61	72
		3	48	58	142	100	99	87	70
		4	81	62	181	107	91	88	78
		5	64	46	104	124	76	68	82
	GLUT4KO Vehicle	1	89	135	478	455	299	174	123
		2	68	110	321	372	341	234	139
		3	73	94	338	390	301	185	128
		4	80	158	398	450	373	229	150
		5	87	143	348	490	418	318	204
		6	84	125	340	454	291	246	162
	GLUT4KO DS20060511 30 mg/kg	1	93	151	361	422	272	175	115
		2	75	106	352	387	266	168	112
		3	110	203	352	377	232	194	165
		4	49	105	278	384	390	265	193
		5	95	130	400	492	329	245	153
		6	89	130	444	513	389	275	190
	Plasma insulin (ng/mL)	#	-15 min	0 min	15 min	30 min
	Wildtype Vehicle	1	0.14	0.08	0.49	0.23
		2	0.06	0.15	0.41	0.4
		3	0.17	0.18	1.04	0.6
		4	0.18	0.21	0.81	0.42
		5	0.12	0.09	0.32	0.21
	Wildtype DS20060511 30 mg/kg	1	0.14	0.1	0.16	0.26
		2	0.18	0.02	0.14	0.1
		3	0.14	0.13	0.17	0.1
		4	0.14	0.14	0.18	0.1
		5	0.11	0.1	0.11	0.15
	GLUT4KO Vehicle	1	0.23	0.04	0.58	0.55
		2	0.03	0.1	0.55	0.41
		3	0.09	0.1	0.92	0.55
		4	0.08	0.11	0.55	0.37
		5	0.12	0.15	0.48	0.31
		6	0.11	0.13	0.54	0.37
	GLUT4KO DS20060511 30 mg/kg	1	0.06	0.11	0.43	0.34
		2	0.1	0.07	0.42	0.39
		3	0.11	0.16	0.55	0.25
		4	0.18	0.12	0.33	0.3
		5	0.13	0.18	0.7	0.28
		6	0.14	0.16	0.59	0.34

## Sheet: Fig.3b
	Fig. 3b: 2-DG uptake in isolated muscles
	Wildtype		#	weight (mg)	dpm		dpm-blank		3H dpm	14C dpm	ECS	EC 3H	IC 3H	IC 2DOG	2DOG Trn	2DOG Trn	Raio		Incubation time		10	min
					3H	14C	3H	14C	/gram	/gram	ml/g	DPM/g	DPM/g	nmol/g	nmol/ml	µM/min			Volume muscle was digested in		600	µl
	Soleus	Vehicle	1	8.2	2556	1117	2545	1106	376548	163660	0.33	234970	141578	197	416	41.6	1.16		Volume counted		500	µl
			2	7.6	1981	880	1970	869	314245	138641	0.28	199049	115195	160	306	30.6	0.86		blank (dpm)	3H	11	dpm
			3	8.9	2446	1034	2435	1023	332245	139603	0.28	200432	131813	183	352	35.2	0.98			12C	11	dpm
			4	7	1623	614	1608	605	278273	104682	0.17	124012	154261	217	346	34.6	1.1		buffer (dpm)	3H	7187	dpm
			5	8.1	1915	984	1900	975	284559	146004	0.24	172965	111594	157	281	28.1	0.89			12C	5006	dpm
			6	7.66	1978	1016	1963	1007	310700	159366	0.26	188793	121907	171	320	32	1.01		Buffer	Dilution	10	fold
		DS20060511 10μM	1	8.1	2894	874	2883	863	431761	129270	0.26	185596	246166	343	632	63.2	1.76			Volume counted	100	µl
			2	8.8	3123	1083	3112	1072	429377	147932	0.3	212388	216989	302	599	59.9	1.67		2DG		1	mM
			3	8.7	3401	1069	3390	1058	473045	147659	0.29	211997	261048	363	719	71.9	2.01		Mannitol		8	mM
			4	7.6	2760	1095	2745	1086	437853	173211	0.29	205195	232658	327	638	63.8	2.02		2DOG Specific Activity		718650	DPM/ml
			5	7.8	2593	1053	2578	1044	400779	162286	0.27	192252	208527	293	552	55.2	1.75				718650	DPM/µmol
			6	8.3	2789	1029	2774	1020	405535	149102	0.25	176634	228901	321	582	58.2	1.84		EC Marker Specific Activity		500550	DPM/ml
	EDL	Vehicle	1	9.7	2077	771	2066	760	258925	95268	0.19	136778	122146	170	279	27.9	1.11				62569	DPM/µmol
			2	10.4	2127	704	2116	693	247569	81100	0.16	116436	131132	182	286	28.6	1.14
			3	11.7	1973	803	1962	792	204396	82524	0.16	118481	85915	120	188	18.8	0.75
			4	9.8	1733	648	1718	639	213147	79267	0.13	93904	119243	167	250	25	1.12
			5	9.4	1667	762	1652	753	213569	97332	0.16	115305	98264	138	216	21.6	0.97
			6	10.3	2168	1250	2153	1241	254309	146568	0.24	173632	80677	113	204	20.4	0.91
		DS20060511 10μM	1	11.5	3885	946	3874	935	410468	99088	0.2	142262	268206	373	620	62	2.47
			2	11.3	3246	937	3235	926	348743	99845	0.2	143349	205393	286	476	47.6	1.9
			3	11.2	3745	1046	3734	1035	406073	112576	0.22	161628	244445	340	591	59.1	2.36
			4	9.9	2782	921	2767	912	339852	112005	0.19	132687	207165	291	474	47.4	2.12
			5	10.3	2310	752	2295	743	271080	87752	0.15	103956	167125	235	359	35.9	1.61
			6	9.1	2028	676	2013	667	268705	89023	0.15	105462	163243	229	351	35.1	1.57
	GLUT4KO		#	weight (mg)	dpm		dpm-blank		3H dpm	14C dpm	ECS	EC 3H	IC 3H	IC 2DOG	2DOG Trn	2DOG Trn	Raio		Incubation time		10	min
					3H	14C	3H	14C	/gram	/gram	ml/g	DPM/g	DPM/g	nmol/g	nmol/ml	µM/min			Volume muscle was digested in		600	µl
	Soleus	Vehicle	1	7.2	1948	1192	1938	1182	326059	198891	0.32	231096	94963	130	270	27	0.85		Volume counted		500	µl
			2	7	1801	1029	1791	1019	309851	176316	0.28	204865	104986	144	278	27.8	0.88		blank (dpm)	3H	10	dpm
			3	7.5	2311	954	2301	944	371801	152550	0.24	177251	194550	267	480	48	1.52			12C	10	dpm
			4	6.5	1753	1072	1743	1062	324527	197761	0.32	229782	94745	130	268	26.8	0.85		buffer (dpm)	3H	7284	dpm
			5	5	1295	712	1285	702	310396	169603	0.27	197065	113330	156	294	29.4	0.93			12C	6269	dpm
			6	5.7	1472	708	1462	698	310076	148064	0.24	172039	138037	190	336	30.6	0.97		Buffer	Dilution	10	fold
		DS20060511 10μM	1	7.3	1747	933	1737	923	288272	153203	0.24	178010	110262	151	272	27.2	0.86			Volume counted	100	µl
			2	7.3	2114	977	2104	967	349188	160506	0.26	186495	162693	223	411	41.1	1.3		2DG		1	mM
			3	7.2	2520	1156	2510	1146	422307	192834	0.31	224057	198250	272	553	55.3	1.75		Mannitol		8	mM
			4	6.3	1810	1053	1800	1043	345689	200335	0.32	232774	112915	155	323	32.3	1.02		2DOG Specific Activity		728350	DPM/ml
			5	5.5	1486	887	1476	877	324343	192749	0.31	223959	100384	138	280	28	0.89				728350	DPM/µmol
			6	5.2	1674	785	1664	775	386604	180086	0.29	209246	177358	244	475	47.5	1.5		EC Marker Specific Activity		626850	DPM/ml
	EDL	Vehicle	1	8.6	1647	708	1637	698	231003	98512	0.16	114463	116539	160	249	24.9	1.16				78356	DPM/µmol
			2	9.2	1610	796	1600	786	211223	103779	0.17	120583	90639	124	196	19.6	0.91
			3	9.2	1658	846	1648	836	217560	110381	0.18	128254	89306	123	197	19.7	0.92
			4	8.6	1771	824	1761	814	248503	114884	0.18	133486	115017	158	256	25.6	1.19
			5	6.9	1311	691	1301	681	228299	119524	0.19	138878	89421	123	201	20.1	0.94
			6	7.9	1378	640	1368	630	209948	96704	0.15	112363	97585	134	207	18.9	0.88
		DS20060511 10μM	1	9.1	1735	857	1725	847	230199	113048	0.18	131352	98847	136	219	21.9	1.02
			2	10	1686	655	1676	645	203771	78432	0.13	91132	112639	155	229	22.9	1.07
			3	8.8	1578	713	1568	703	216292	96988	0.15	112693	103600	142	220	22	1.03
			4	8.4	1653	777	1643	767	237307	110799	0.18	128739	108568	149	239	23.9	1.11
			5	7.4	1425	681	1415	671	231683	109884	0.18	127677	104006	143	229	22.9	1.07
			6	7.4	1458	659	1448	649	237087	106282	0.17	123491	113596	156	247	24.7	1.15

## Sheet: Fig.4d
	Fig. 4d: GLUT4 translocation in vitro
			Latrunculin B (nM)
			0	10	30	100	200
	Control	1	0.96	1.16	0.98	1.11	1.06
		2	1	0.86	1.11	0.92	1
		3	1.04	0.98	0.9	0.97	0.94
	Insulin 100 nM	1	3.11	3.38	2.53	2.62	2.01
		2	3.04	3.09	2.3	2.09	1.93
		3	3.07	3.08	2.42	2.39	2.01
	DS20060511 30 μM	1	1.94	2.29	1.81	2.37	2.39
		2	1.98	2.23	2.08	2.3	2.15
		3	1.81	2.1	1.91	2.39	2.06

## Sheet: Fig.4f
	Fig. 4f: 2-DG uptake in isolated muscles
	DS20060511	Insulin	#	weight (mg)	dpm		dpm-blank		3H dpm	14C dpm	ECS	EC 3H	IC 3H	IC 2DOG	2DOG Trn	2DOG Trn	Raio		Incubation time		10	min
	(μM)	(nM)			3H	14C	3H	14C	/gram	/gram	ml/g	DPM/g	DPM/g	nmol/g	nmol/ml	µM/min			Volume muscle was digested in		600	µl
	0	0	1	8.7	2258	904	2247	894	313491	124776	0.18	144367	169125	213	344	34.4	0.99		Volume counted		500	µl
			2	7.9	2189	1005	2178	995	334282	152770	0.22	176756	157526	198	343	34.3	0.99		blank (dpm)	3H	11	dpm
			3	8.2	2309	1054	2298	1044	339932	154488	0.22	178744	161188	203	352	35.2	1.02			12C	10	dpm
	0	100	1	8.3	3051	711	3040	701	444346	102508	0.15	118602	325743	410	629	62.9	1.82		buffer (dpm)	3H	7953	dpm
			2	8.2	2804	678	2793	668	413164	98862	0.14	114384	298779	376	573	57.3	1.65			12C	6874	dpm
			3	8	3150	1220	3139	1210	475835	183474	0.27	212281	263553	331	622	62.2	1.79		Buffer	Dilution	10	fold
	1	100	1	8.8	4397	1014	4386	1004	605074	138550	0.2	160304	444770	559	935	93.5	2.7			Volume counted	100	µl
			2	8.2	4526	742	4515	732	667919	108330	0.16	125339	542580	682	1062	106.2	3.07		2DG		1	mM
			3	7	3840	778	3829	768	662483	132929	0.19	153800	508683	640	1054	105.4	3.04		Mannitol		8	mM
	10	100	1	7.9	4695	1215	4686	1205	719295	184928	0.29	219311	499984	656	1281	128.1	4.33		2DOG Specific Activity		795300	DPM/ml
			2	7.6	4289	1379	4280	1369	682637	218308	0.34	258898	423739	556	1209	120.9	4.08				795300	DPM/µmol
			3	9.9	5393	1595	5384	1585	661220	194627	0.3	230813	430407	565	1137	113.7	3.84		EC Marker Specific Activity		687375	DPM/ml
																					85922	DPM/µmol

## Sheet: Fig.4g
	Fig. 4g: Insulin tolerance test
	Blood glucose (mg/dl)	#	0 min	20 min	40 min	60 min	80 min	100 min	120 min
	Vehicle	1	501	405	322	213	206	217	303
		2	543	438	478	521	526	460	494
		3	494	468	466	451	458	470	449
		4	470	437	293	210	121	271	338
		5	460	324	155	190	255	332	359
		6	437	356	276	266	246	322	435
		7	488	407	451	456	482	470	521
	DS20060511 10 mg/kg	1	516	427	483	490	526	568	528
		2	430	401	151	96	151	150	229
		3	520	313	198	186	213	261	294
		4	493	397	391	395	513	454	433
		5	480	311	136	114	187	258	314
		6	526	432	365	315	356	372	417
	DS20060511 30 mg/kg	1	433	320	236	218	232	265	301
		2	472	202	99	104	103	229	168
		3	458	308	137	110	122	123	209
		4	427	281	88	78	121	149	198
		5	461	313	116	111	150	338	297
		6	483	422	361	362	404	463	418
		7	532	398	287	185	219	288	306

[truncated: 13 more sheets: Fig.5a, Fig.5bc, Fig.6a, Fig.7ab, Fig.7cd, Fig.8a, Fig.8b, Fig.8cd, Fig.8e, SFig.2ab, SFig.a4bc, SFig.5a, SFig.5bc]
